# Supplementary material for: A CRM1 Inhibitor Alleviates Cardiac Hypertrophy and Increases the Nuclear Distribution of NT-PGC-1α in NRVMs
Source: Front Pharmacol. 2019 May 7;10:465. doi: 10.3389/fphar.2019.00465 (PMC6513890; doi:10.3389/fphar.2019.00465)
Supplement: TABLE S1 — The echocardiography of MI-mice. [file Table_1.XLSX]

## Sheet: echocardiography
	Heart Rate	Cardiac Output	LVEDD	LVESD	EF (LV Trace)	FS (LV Trace)	SV (LV Trace)	LVEDV	LVESV
Sham-4-weeks	557.667	19.27	3.44999	2.10967	70.2232	38.85	34.5546	49.2068	14.6522
Sham-4-weeks	531.224	15.6808	3.1972	1.91392	72.1677	40.1376	29.5183	40.9024	11.3841
Sham-4-weeks	450.82	15.8025	3.58471	2.33544	65.0376	34.8501	35.0529	53.8963	18.8434
Sham-4-weeks	552.639	15.387	3.2207	2.06214	66.7695	35.9724	27.8428	41.6999	13.8571
Sham-4-weeks	573.34	16.2637	3.14548	1.886	72.1021	40.0411	28.3665	39.3422	10.9756
Sham-4-weeks	508.518	18.8663	3.68594	2.41111	64.3845	34.5863	37.1006	57.6234	20.5229
Sham-4-weeks	464.785	14.4232	3.48996	2.36815	61.3346	32.144	31.0319	50.5945	19.5626
Sham-4-weeks	519.783	12.5362	3.27387	2.35533	55.6158	28.0569	24.1181	43.3654	19.2474
Sham-4-weeks	476.879	17.2726	3.83662	2.71012	57.0127	29.3617	36.2201	63.5299	27.3098
Sham-4-weeks	553.693	17.1602	3.22463	1.87254	74.1656	41.9302	30.9922	41.7878	10.7956
Sham-4-weeks	569.188	19.7838	3.42528	2.04945	71.9616	40.1669	34.7579	48.3006	13.5427
Sham-4-weeks	510.931	11.5853	2.99132	1.96245	65.1373	34.3953	22.6749	34.811	12.136
MI-1-week-DMSO	546.117	17.9879	4.96253	4.30355	28.3412	13.2791	32.9378	116.219	83.2809
MI-1-week-DMSO	567.738	12.054	4.7033	4.25983	20.7052	9.42881	21.2315	102.542	81.3107
MI-1-week-DMSO	509.511	11.1232	4.34906	3.84032	25.5671	11.6977	21.8311	85.3878	63.5566
MI-1-week-DMSO	571.646	11.2369	3.59126	2.97823	36.3228	17.0699	19.6571	54.1177	34.4606
MI-1-week-DMSO	556.174	6.03793	4.06123	3.79524	14.9486	6.54948	10.8562	72.6235	61.7673
MI-1-week-DMSO	327.243	7.01187	5.34785	4.97296	15.4986	7.01007	21.4271	138.252	116.825
MI-1-week-DMSO	557.189	14.9978	4.09553	3.39107	36.334	17.2005	26.917	74.082	47.165
MI-1-week-DMSO	502.171	13.2245	4.82336	4.28379	24.2149	11.1867	26.3346	108.753	82.4189
MI-1-week-DMSO	523.804	10.3434	4.17813	3.69436	25.425	11.5786	19.7468	77.6667	57.9199
MI-1-week-DMSO	642.307	10.3784	3.83076	3.3881	25.5603	11.5553	16.1579	63.2149	47.057
MI-1-week-DMSO	417.49	6.52899	5.99075	5.75723	8.71588	3.89794	15.6387	179.427	163.789
MI-1-week-DMSO	429.813	10.3342	5.30907	4.8777	17.6908	8.1253	24.0436	135.91	111.867
MI-1-week-DMSO	599.7	10.2088	3.99563	3.55334	24.3779	11.0695	17.0232	69.8304	52.8072
MI-1-week-DMSO	501.253	12.5333	5.4209	4.98736	17.5351	7.99755	25.004	142.594	117.59
MI-1-week-DMSO	528.541	12.9849	5.02339	4.55048	20.5481	9.41417	24.5675	119.561	94.9937
MI-1-week-DMSO	492.057	8.93795	4.65805	4.27852	18.1133	8.1478	18.1644	100.282	82.1177
MI-1-week-DMSO	491.273	11.5185	4.85043	4.37846	21.2732	9.73048	23.4462	110.215	86.7683
MI-1-week-DMSO	421.064	6.50912	5.51007	5.25321	10.4396	4.6616	15.4587	148.078	132.619
MI-1-week-Selinexor	522.33	11.2599	4.6215	4.16085	21.9037	9.96765	21.557	98.4171	76.8601
MI-1-week-Selinexor	564.83	9.92656	3.4624	2.88969	35.4015	16.541	17.5744	49.6432	32.0688
MI-1-week-Selinexor	539.224	9.9184	4.29474	3.86317	22.2007	10.0489	18.3938	82.8527	64.4589
MI-1-week-Selinexor	560.759	15.3456	4.55595	3.94711	28.7459	13.3638	27.3658	95.1989	67.8331
MI-1-week-Selinexor	446.765	7.29027	3.91439	3.47865	24.5392	11.1319	16.3179	66.4972	50.1793
MI-1-week-Selinexor	474.183	9.22976	4.28388	3.82435	23.623	10.727	19.4645	82.3966	62.9321
MI-1-week-Selinexor	485.01	9.95027	4.69848	4.27248	20.031	9.06686	20.5156	102.419	81.9036
MI-1-week-Selinexor	602.289	12.0247	4.64752	4.2261	20.0137	9.06767	19.9649	99.7563	79.7913
MI-1-week-Selinexor	391.199	7.96462	4.75316	4.33532	19.359	8.79085	20.3595	105.168	84.8088
MI-1-week-Selinexor	568.316	14.6618	5.3055	4.8443	19.0155	8.69286	25.7987	135.671	109.873
MI-1-week-Selinexor	410.662	7.70297	3.77018	3.23455	30.8394	14.207	18.7574	60.8229	42.0655
MI-1-week-Selinexor	456.217	6.28835	3.53986	3.11805	26.3607	11.916	13.7837	52.2887	38.505
MI-1-week-Selinexor	377.729	7.99359	4.83023	4.4043	19.3851	8.81809	21.1622	109.168	88.0054
MI-1-week-Selinexor	418.927	7.35701	3.58054	3.04169	32.5634	15.0492	17.5616	53.9303	36.3687
MI-1-week-Selinexor	447.227	7.70476	3.5162	2.97394	33.4458	15.4218	17.2278	51.5098	34.282
MI-1-week-Selinexor	532.34	14.3781	4.44674	3.82415	30.033	14.001	27.0092	89.9317	62.9225
MI-1-week-Selinexor	272.777	5.14162	4.54199	4.13367	19.9368	8.99007	18.8492	94.5448	75.6957
MI-1-week-Selinexor	598.007	12.8128	4.34113	3.83964	25.2105	11.552	21.4259	84.9879	63.562
MI-1-week-Selinexor	549.54	17.0372	4.45968	3.73751	34.2326	16.1932	31.0027	90.5649	59.5622
MI-1-week-Selinexor	524.781	22.4216	5.05832	4.20373	35.17	16.8948	42.7257	121.483	78.7577
MI-1-week-Selinexor	469.862	10.856	4.71205	4.22909	22.4262	10.2495	23.1047	103.026	79.9208
MI-1-week-Selinexor	439.174	8.40871	5.14179	4.79014	15.1671	6.83907	19.1466	126.238	107.091
MI-1-week-Selinexor	371.599	7.53372	4.09589	3.58131	27.363	12.5633	20.2738	74.0921	53.8183
MI-1-week-Selinexor	400.451	9.76579	4.29379	3.70679	29.4543	13.6708	24.387	82.7961	58.4091
MI-1-week-Selinexor	504.464	8.35271	4.86208	4.53687	14.9364	6.68868	16.5576	110.854	94.2962
MI-1-week-Selinexor	484.34	9.91183	4.71426	4.29149	19.8231	8.9679	20.4646	103.236	82.7716
MI-1-week-Selinexor	452.297	10.6378	5.50459	5.10579	15.9221	7.24481	23.5196	147.716	124.197
MI-4-weeks-DMSO	391.517	13.1711	3.94456	2.96745	49.6734	24.7711	33.6411	67.7247	34.0835
MI-4-weeks-DMSO	452.768	16.6474	5.93718	5.36085	20.9072	9.70721	36.7681	175.863	139.095
MI-4-weeks-DMSO	587.698	20.6101	4.75683	4.00517	33.3061	15.8018	35.0692	105.294	70.2245
MI-4-weeks-DMSO	588.293	14.6323	4.06024	3.40675	34.2572	16.095	24.8724	72.605	47.7325
MI-4-weeks-DMSO	558.961	14.9716	6.38385	6.00815	12.9167	5.88518	26.7847	207.365	180.58
MI-4-weeks-DMSO	524.359	15.2918	4.91286	4.32735	25.6874	11.918	29.1628	113.53	84.3669
MI-4-weeks-DMSO	516.863	21.265	5.09127	4.28	33.3536	15.9345	41.1425	123.353	82.2101
MI-4-weeks-DMSO	564.624	17.1891	5.4947	4.97078	20.6937	9.53502	30.4434	147.115	116.671
MI-4-weeks-DMSO	576.387	15.2847	5.11655	4.61796	21.2565	9.74471	26.5181	124.753	98.2346
MI-4-weeks-DMSO	545.099	19.8002	5.0169	4.29411	30.4777	14.4071	36.324	119.182	82.8582
MI-4-weeks-DMSO	482.952	12.3161	5.0278	4.53778	21.2882	9.74608	25.5017	119.793	94.291
MI-4-weeks-DMSO	559.206	18.0919	5.07811	4.4535	26.3898	12.3002	32.3528	122.596	90.2431
MI-4-weeks-DMSO	482.121	17.6693	5.20464	4.51449	28.2316	13.2602	36.649	129.815	93.1664
MI-4-weeks-DMSO	418.667	11.0757	4.85374	4.31894	23.9628	11.0183	26.4548	110.399	83.9444
MI-4-weeks-DMSO	495.261	16.0274	4.67697	3.97322	31.9586	15.0471	32.3616	101.261	68.8994
MI-4-weeks-DMSO	550.881	15.0605	5.59185	5.13533	17.8487	8.164	27.3389	153.17	125.831
MI-4-weeks-DMSO	526.988	16.9787	5.67682	5.14557	20.3126	9.3582	32.2183	158.612	126.394
MI-4-weeks-DMSO	601.574	19.6917	5.18233	4.56779	25.4727	11.8584	32.7337	128.505	95.7711
MI-4-weeks-DMSO	593.589	19.9553	5.4147	4.81927	23.6394	10.9965	33.618	142.212	108.594
MI-4-weeks-DMSO	558.486	17.3689	4.50965	3.79556	33.4644	15.8346	31.0999	92.9343	61.8344
MI-4-weeks-DMSO	495.347	15.2477	6.47978	6.05312	14.3509	6.58456	30.7818	214.493	183.712
MI-4-weeks-DMSO	430.775	11.8169	5.35817	4.87252	19.7577	9.06374	27.4318	138.841	111.41
MI-4-weeks-DMSO	565.848	35.0496	6.02172	5.02067	34.1286	16.624	61.9418	181.495	119.554
MI-4-weeks-DMSO	582.376	21.3274	7.20996	6.76377	13.4136	6.1885	36.6214	273.016	236.395
MI-4-weeks-DMSO	400.374	13.345	7.37679	6.98336	11.5964	5.33341	33.3315	287.429	254.097
MI-4-weeks-DMSO	377.67	19.5603	5.14523	4.10852	40.9592	20.149	51.7919	126.448	74.6557
MI-4-weeks-DMSO	561.722	13.1278	6.17376	5.83334	12.1631	5.51394	23.3706	192.143	168.772
MI-4-weeks-Selinexor	437.331	19.0221	4.78429	3.83227	40.7408	19.8988	43.4959	106.763	63.2668
MI-4-weeks-Selinexor	356.639	10.5827	4.77352	4.15187	27.9536	13.0229	29.6736	106.153	76.4796
MI-4-weeks-Selinexor	482.306	14.0209	5.92215	5.47135	16.6363	7.61196	29.0706	174.742	145.672
MI-4-weeks-Selinexor	515.996	21.4024	6.34089	5.74134	20.3104	9.45533	41.4778	204.219	162.742
MI-4-weeks-Selinexor	512.274	17.5738	3.84	2.78486	54.0004	27.4777	34.3054	63.528	29.2226
MI-4-weeks-Selinexor	432.824	9.46574	6.21674	5.90183	11.2027	5.06556	21.8697	195.218	173.348
MI-4-weeks-Selinexor	453.381	15.3822	4.42153	3.61023	38.1902	18.3489	33.9277	88.8388	54.9111
MI-4-weeks-Selinexor	438.292	11.8234	4.72644	4.15684	26.0088	12.0513	26.976	103.719	76.7428
MI-4-weeks-Selinexor	418.08	19.7989	5.57032	4.74191	31.1785	14.8719	47.3568	151.889	104.532
MI-4-weeks-Selinexor	496.371	13.0451	4.7265	4.17494	25.3221	11.6695	26.281	103.787	77.5059
MI-4-weeks-Selinexor	472.486	19.7745	4.29295	3.19736	50.5688	25.5207	41.852	82.7625	40.9105
MI-4-weeks-Selinexor	480.769	11.0821	4.57095	4.06932	24.0157	10.9743	23.0508	95.9822	72.9314
MI-4-weeks-Selinexor	457.724	14.1236	6.30234	5.85982	15.3207	7.02145	30.8562	201.402	170.546
MI-4-weeks-Selinexor	363.97	10.5901	5.25856	4.72759	21.8912	10.0973	29.0959	132.912	103.816
MI-4-weeks-Selinexor	440.924	15.2703	4.74761	4.00414	33.0441	15.6599	34.6324	104.807	70.1743
MI-4-weeks-Selinexor	495.775	18.916	5.22858	4.51095	29.0854	13.7251	38.1544	131.181	93.0261
MI-4-weeks-Selinexor	650.383	19.8312	5.83955	5.35654	18.0161	8.27123	30.4915	169.246	138.754
MI-4-weeks-Selinexor	552.995	18.7052	5.04231	4.37859	28.0447	13.1631	33.8252	120.612	86.7865
MI-4-weeks-Selinexor	483.996	11.438	4.8216	4.34327	21.7393	9.92057	23.6323	108.708	85.0758
MI-4-weeks-Selinexor	447.922	7.97779	4.98043	4.64058	15.1991	6.82372	17.8107	117.183	99.3721
MI-4-weeks-Selinexor	507.131	14.724	5.39386	4.88305	20.5983	9.4702	29.0338	140.953	111.919
MI-4-weeks-Selinexor	539.629	13.5736	5.32999	4.88398	18.3425	8.36796	25.1537	137.133	111.979
MI-4-weeks-Selinexor	476.74	17.385	7.25803	6.81791	13.157	6.06396	36.4665	277.164	240.698
MI-4-weeks-Selinexor	537.704	17.9699	3.8519	2.84145	52.1604	26.2324	33.4197	64.0711	30.6514
MI-4-weeks-Selinexor	464.92	20.755	4.79099	3.81357	41.6621	20.4012	44.6422	107.153	62.5106
